# Supplementary material for: Undirected ruthenium-catalyzed C–H activation using arylsulfonium salts: direct arylation without ruthenacycle intermediates revealed by computation and data science
Source: Chem Sci. 2026 Jan 23;17(12):6138–46. doi: 10.1039/d5sc08962j (PMC12865703; doi:10.1039/d5sc08962j)
Supplement: SC-017-D5SC08962J-s002 [file SC-017-D5SC08962J-s002.zip › SI_MVLR_Studies/MVLR_Ru_DBT_19samples/MVLR_Ru_DBT_19samples.ipynb]

# %% [markdown]
## Import dependencies

# %% [code]
import pandas as pd
import numpy as np
import matplotlib.pyplot as plt
import seaborn as sns
from scipy.stats import pearsonr
from sklearn.preprocessing import StandardScaler
from sklearn.model_selection import LeaveOneOut, KFold, cross_val_predict
from importlib import reload
import matplotlib.lines as mlines
from itertools import chain, combinations
from sklearn.linear_model import LinearRegression
from sklearn.metrics import mean_absolute_error, mean_squared_error, r2_score
from mpl_toolkits.axes_grid1.inset_locator import inset_axes
import statsmodels.api as sm

import warnings
warnings.filterwarnings("ignore")

# %% [code]
def all_subsets(ss):
    return chain(*map(lambda x: combinations(ss, x), range(0, len(ss)+1)))

# %% [code]
def top5_model_selector(param_class_num):
  """
  Performs a best subset selection for the provided parameter class (param_class_num)
  and returns top 5 models.
  """


  features = list(range(X_train_2.shape[1]))
  subset_features2 = [subset for subset in all_subsets(features) if len(subset) == param_class_num]

  models_performance = [] # List for models' performance report
  column_names = X_train_2.columns

  for subset in subset_features2:
      if subset:  # Avoid empty set
          # Convert indices to actual column names
          subset_names = [column_names[i] for i in subset]

          param_class = f'M{param_class_num}'

          # Select the subset of features for X
          X_train_subset = X_train_2[subset_names]

          # Model creation and data fitting (train)
          model = LinearRegression()
          model.fit(X_train_subset, y_train)

          # Prediction for train samples
          pred_train = model.predict(X_train_subset)

          # Metrics calculation for train samples
          mae_train = mean_absolute_error(y_train, pred_train)
          rmse_train = np.sqrt(mean_squared_error(y_train, pred_train))
          r2_train = r2_score(y_train, pred_train)

          # Leave-one-out (LOO) cross-validation on train sample
          y_train_loo = cross_val_predict(model, X_train_2.iloc[:, list(subset)], y_train, cv=loo)
          mae_train_loo = mean_absolute_error(y_train, y_train_loo)   
          
          # To get p-value
          X_sm = sm.add_constant(X_train_subset)  
          sm_model = sm.OLS(y_train, X_sm).fit()
          p_values = sm_model.pvalues.values 
          coef_names = ['Intercept'] + subset_names
          p_values_dict = dict(zip(coef_names, p_values))

          # Updating list for models' performance report
          models_performance.append((mae_train, rmse_train, r2_train, mae_train_loo, model, subset, subset_names, param_class, p_values_dict))

    
  # Models sorting based on a training metrics
  top5_models = sorted(models_performance, key=lambda x: x[2], reverse=True)[:5]


  # Printing performance report for top 5 models
  for i, (mae_train, rmse_train, r2_train, mae_train_loo, model, subset, subset_names, param_class, p_values_dict) in enumerate(top5_models, 1):
      print(f"Parameter class: {param_class}") # Parameter class signifies the number of contributing features in the model (M1-M6).
      print(f"Model {i}:") # Model number in a parameter class (1-5)
      print(f"Train MAE: {mae_train}, Train RMSE: {rmse_train}, Train R2: {r2_train}")
      print(f"Train LOO MAE: {mae_train_loo}")
      print(f"Features_indices: {subset}, Features_names: {', '.join(subset_names)}") # Index value and name of contributing features in the model
      print(f"Coefficients: {model.coef_}") # Correspoding coefficients of contributing features in the model
      print(f"Intercept: {model.intercept_}") # Intercept of the model
      print("P-values:")
      for name in ['Intercept'] + subset_names:
            print(f"  {name}: {p_values_dict[name]:.4e}")
      print("\n")

  return top5_models

# %% [markdown]
## Read data

# %% [code]
df = pd.read_csv("Ru_DBT_data_19.csv")

# %% [code]
non_features = ['structure', 'yield']  # non-features

# %% [code]
X_train = df.drop(columns = non_features)  # storing features
y_train = df['yield']  # storing label

# %% [code]
cor = X_train.corr()

# %% [code]
fig, ax = plt.subplots(figsize=(40, 30))
axs = sns.heatmap(cor, xticklabels=True, yticklabels=True, annot=True,
                  fmt=".2f", cmap="RdBu", annot_kws={'size': 16}, cbar=False)

plt.xticks(fontsize=25,rotation=90)
plt.yticks(fontsize=25)

cbar_ax = fig.add_axes([0.12, -0.01, 0.3, 0.02])
cbar = fig.colorbar(axs.collections[0], cax=cbar_ax, orientation='horizontal')
cbar.ax.tick_params(labelsize=30)
plt.savefig('heatmap.png', dpi=300, bbox_inches='tight')

plt.show()

# %% [code]
corr_threshold = 0.9  # setting correlation threshold value

# %% [code]
mask = np.abs(X_train.corr()) > corr_threshold

columns = np.full((mask.shape[0],), True, dtype = bool)

for i in range(mask.shape[0]):
    for j in range(i+1, mask.shape[0]):
        if mask.iloc[i,j]:
            if columns[j]:
                columns[j] = False

selected_columns = X_train.columns[columns]  # selecting features with corr below the threshold
df_features = X_train[selected_columns]

# %% [code]
df_features.columns.tolist()  # features with corr below the threshold

# %% [code]
# features with corr above the threshold
features_to_drop = list(set(X_train.columns.tolist()) - set(df_features.columns.tolist()))
features_to_drop

# %% [code]
X_train_2 = df_features.copy(deep=True)
X_train_2.shape

# %% [code]
loo = LeaveOneOut()

# %% [markdown]
## Multivariate modeling

# %% [code]
top5_models_M1 = top5_model_selector(1)  # top5_model_selector(param_class_num=1)

# %% [code]
# for each model in top_models
for step, (mae_train, rmse_train, r2_train, mae_train_loo, model, subset, subset_names, param_class,p_values_dict) in enumerate(top5_models_M1):
    X_train_subset = X_train_2[subset_names]

    y_train_pred = model.predict(X_train_subset)  # predictions for train set

    y_train_loo = cross_val_predict(model, X_train_subset, y_train, cv=loo)  # predictions for Leave-one-out (LOO) samples

    plt.figure(figsize=(8, 7))

    plt.scatter(y_train, y_train_pred,
                s=150, linewidths=1.5, facecolor='#91BAD6', edgecolors='#003d7a', alpha=0.85, label='Train')  # train plot

    plt.scatter(y_train, y_train_loo, linewidths=1.5, facecolors='none', edgecolors='k', label='LOO', s=150)  # LOO plot

    plt.plot([100, 0], [100, 0], 'k--', lw=1.5)  # ideal reference line

    plt.xlabel(r'Experimental yield (%)', fontsize=15, labelpad=10)
    plt.ylabel(r'Predicted yield (%)', fontsize=15, labelpad=10)

    plt.xlim(100, 0)
    plt.ylim(100, 0)
    plt.gca().invert_xaxis()
    plt.gca().invert_yaxis()

    plt.tick_params(axis='both', which='major', labelsize=15)

    # Metrics text on the plot
    metrics_text = (f"Train MAE = {mae_train:.2f}\n"
                    f"Train R² = {r2_train:.2f}\n"
                    f"LOO MAE = {mae_train_loo:.2f}\n")
    model_text = (f"M1")
    
    plt.text(0.03, 0.82, metrics_text, fontsize=14, verticalalignment='top', transform=plt.gca().transAxes)
    plt.text(0.24, 0.93, model_text, fontsize=14, fontweight='bold', verticalalignment='top', transform=plt.gca().transAxes)
        
    plt.legend(facecolor="white", fontsize=15, loc='upper left')
    plt.grid(False)

    plt.savefig(f'M1_model{step+1}.png', dpi=300, bbox_inches='tight')

    plt.show()

# %% [code]
top5_models_M2 = top5_model_selector(2)

# %% [code]
# for each model in top_models
for step, (mae_train, rmse_train, r2_train, mae_train_loo, model, subset, subset_names, param_class, p_values_dict) in enumerate(top5_models_M2):
    X_train_subset = X_train_2[subset_names]

    y_train_pred = model.predict(X_train_subset)  # predictions for train set

    y_train_loo = cross_val_predict(model, X_train_subset, y_train, cv=loo)  # predictions for Leave-one-out (LOO) samples

    plt.figure(figsize=(8, 7))

    plt.scatter(y_train, y_train_pred,
                s=150, linewidths=1.5, facecolor='#91BAD6', edgecolors='#003d7a', alpha=0.85, label='Train')  # train plot

    plt.scatter(y_train, y_train_loo, linewidths=1.5, facecolors='none', edgecolors='k', label='LOO', s=150)  # LOO plot

    plt.plot([100, 0], [100, 0], 'k--', lw=1.5)  # ideal reference line

    plt.xlabel(r'Experimental yield (%)', fontsize=15, labelpad=10)
    plt.ylabel(r'Predicted yield (%)', fontsize=15, labelpad=10)

    plt.xlim(100, 0)
    plt.ylim(100, 0)
    plt.gca().invert_xaxis()
    plt.gca().invert_yaxis()

    plt.tick_params(axis='both', which='major', labelsize=15)

    # Metrics text on the plot
    metrics_text = (f"Train MAE = {mae_train:.2f}\n"
                    f"Train R² = {r2_train:.2f}\n"
                    f"LOO MAE = {mae_train_loo:.2f}\n")
    model_text = (f"M2")
    
    plt.text(0.03, 0.82, metrics_text, fontsize=14, verticalalignment='top', transform=plt.gca().transAxes)
    plt.text(0.24, 0.93, model_text, fontsize=14, fontweight='bold', verticalalignment='top', transform=plt.gca().transAxes)
        
    plt.legend(facecolor="white", fontsize=15, loc='upper left')
    plt.grid(False)

    plt.savefig(f'M2_model{step+1}.png', dpi=300, bbox_inches='tight')

    plt.show()

# %% [code]
top5_models_M3 = top5_model_selector(3)

# %% [code]
# for each model in top_models
for step, (mae_train, rmse_train, r2_train, mae_train_loo, model, subset, subset_names, param_class, p_values_dict) in enumerate(top5_models_M3):
    X_train_subset = X_train_2[subset_names]

    y_train_pred = model.predict(X_train_subset)  # predictions for train set

    y_train_loo = cross_val_predict(model, X_train_subset, y_train, cv=loo)  # predictions for Leave-one-out (LOO) samples

    plt.figure(figsize=(8, 7))

    plt.scatter(y_train, y_train_pred,
                s=150, linewidths=1.5, facecolor='#91BAD6', edgecolors='#003d7a', alpha=0.85, label='Train')  # train plot

    plt.scatter(y_train, y_train_loo, linewidths=1.5, facecolors='none', edgecolors='k', label='LOO', s=150)  # LOO plot

    plt.plot([100, 0], [100, 0], 'k--', lw=1.5)  # ideal reference line

    plt.xlabel(r'Experimental yield (%)', fontsize=15, labelpad=10)
    plt.ylabel(r'Predicted yield (%)', fontsize=15, labelpad=10)

    plt.xlim(100, 0)
    plt.ylim(100, 0)
    plt.gca().invert_xaxis()
    plt.gca().invert_yaxis()

    plt.tick_params(axis='both', which='major', labelsize=15)

    # Metrics text on the plot
    metrics_text = (f"Train MAE = {mae_train:.2f}\n"
                    f"Train R² = {r2_train:.2f}\n"
                    f"LOO MAE = {mae_train_loo:.2f}\n")
    model_text = (f"M3")
    
    plt.text(0.03, 0.82, metrics_text, fontsize=14, verticalalignment='top', transform=plt.gca().transAxes)
    plt.text(0.24, 0.93, model_text, fontsize=14, fontweight='bold', verticalalignment='top', transform=plt.gca().transAxes)
        
    plt.legend(facecolor="white", fontsize=15, loc='upper left')
    plt.grid(False)

    plt.savefig(f'M3_model{step+1}.png', dpi=300, bbox_inches='tight')

    plt.show()

# %% [code]
top5_models_M4 = top5_model_selector(4)

# %% [code]
# for each model in top_models
for step, (mae_train, rmse_train, r2_train, mae_train_loo, model, subset, subset_names, param_class, p_values_dict) in enumerate(top5_models_M4):
    X_train_subset = X_train_2[subset_names]

    y_train_pred = model.predict(X_train_subset)  # predictions for train set

    y_train_loo = cross_val_predict(model, X_train_subset, y_train, cv=loo)  # predictions for Leave-one-out (LOO) samples

    plt.figure(figsize=(8, 7))

    plt.scatter(y_train, y_train_pred,
                s=150, linewidths=1.5, facecolor='#91BAD6', edgecolors='#003d7a', alpha=0.85, label='Train')  # train plot

    plt.scatter(y_train, y_train_loo, linewidths=1.5, facecolors='none', edgecolors='k', label='LOO', s=150)  # LOO plot

    plt.plot([100, 0], [100, 0], 'k--', lw=1.5)  # ideal reference line

    plt.xlabel(r'Experimental yield (%)', fontsize=15, labelpad=10)
    plt.ylabel(r'Predicted yield (%)', fontsize=15, labelpad=10)

    plt.xlim(100, 0)
    plt.ylim(100, 0)
    plt.gca().invert_xaxis()
    plt.gca().invert_yaxis()

    plt.tick_params(axis='both', which='major', labelsize=15)

    # Metrics text on the plot
    metrics_text = (f"Train MAE = {mae_train:.2f}\n"
                    f"Train R² = {r2_train:.2f}\n"
                    f"LOO MAE = {mae_train_loo:.2f}\n")
    model_text = (f"M4")
    
    plt.text(0.03, 0.82, metrics_text, fontsize=14, verticalalignment='top', transform=plt.gca().transAxes)
    plt.text(0.24, 0.93, model_text, fontsize=14, fontweight='bold', verticalalignment='top', transform=plt.gca().transAxes)
        
    plt.legend(facecolor="white", fontsize=15, loc='upper left')
    plt.grid(False)

    plt.savefig(f'M4_model{step+1}.png', dpi=300, bbox_inches='tight')

    plt.show()

# %% [markdown]
## Model extrapolation

# %% [code]
best_model_info = top5_models_M3[0] 

# %% [code]
# on standardized scale

selected_features = best_model_info[6] 
if isinstance(selected_features, (tuple, list)): 
    column_names = X_train_2.columns.tolist()  
        
X_train_subset = X_train_2[selected_features]

scaler = StandardScaler()
X_train_standardized = scaler.fit_transform(X_train_subset)

model_standardized = model.fit(X_train_standardized, y_train)

# model coefficients and intercept
coefficients_standardized = model_standardized.coef_
intercept_standardized = model_standardized.intercept_

print(f"Standardized Model: {coefficients_standardized[0]:.4f} * {selected_features[0]} + {coefficients_standardized[1]:.4f} * {selected_features[1]} + {coefficients_standardized[2]:.4f} * {selected_features[2]} ")
print(f"Intercept: {intercept_standardized:.4f}")

# %% [code]
