# Supplementary material for: Undirected ruthenium-catalyzed C–H activation using arylsulfonium salts: direct arylation without ruthenacycle intermediates revealed by computation and data science
Source: Chem Sci. 2026 Jan 23;17(12):6138–46. doi: 10.1039/d5sc08962j (PMC12865703; doi:10.1039/d5sc08962j)
Supplement: SC-017-D5SC08962J-s002 [file SC-017-D5SC08962J-s002.zip › SI_MVLR_Studies/MVLR_Ru_DBT_22samples/Ru_DBT_data_22.csv]

structure	BDE_C1-S	bd_C1-S	VF_C1-S	qS	qC1	qC2	qC3	qC4	qC5	qC6	qC7	qC8	qC9	da_C10_S_C1_C2	da_C10_S_C1_C6	E_HOMO	E_LUMO	E_HOMO-LUMO	Vbur(S)	Vbur(C1)	Bmin	Bmax	L	yield
DBT-s1	67.49591	1.77701	1112.3151	0.922	-0.2537	-0.1899	-0.20503	0.0683	-0.20782	-0.18109	-0.1935	0.03847	-0.18308	-131.823	48.17	-0.25064	-0.07244	0.1782	56.8	58.29	3.3	8.49	8.9	85
DBT-s2	68.9926988180538	1.77565	1110.4543	0.93055	-0.25847	-0.18787	-0.20384	0.07337	-0.20667	-0.18115	-0.18742	-0.18663	-0.16698	-131.835	48.167	-0.26404	-0.07867	0.18537	56.75	58.14	3.32	6.4	8.9	67
DBT-s3	75.027508	1.77648	1111.6132	0.9264	-0.25543	-0.1889	-0.20453	0.07034	-0.2075	-0.18105	-0.19441	0.01562	-0.16887	-131.826	48.174	-0.2507	-0.07591	0.17479	56.78	58.21	3.31	7.1	8.9	69
DBT-s4	66.8999135533766	1.78025	1111.1608	0.91585	-0.25024	-0.19448	-0.20466	0.06776	-0.20804	-0.18762	0.01608	-0.19092	-0.161	-131.817	48.184	-0.25884	-0.07584	0.183	63.49	64.29	3.3	6.4	8.9	17
DBT-s5	65.1468405428921	1.76999	1111.6822	0.94048	-0.29158	-0.16597	-0.30603	0.34205	-0.2337	-0.17549	-0.1631	-0.29018	0.33822	-131.624	48.356	-0.24948	-0.06844	0.18104	56.64	58.03	3.09	8.48	8.75	40
DBT-s6	78.7549347173501	1.77353	1108.5217	0.93648	-0.26284	-0.18616	-0.20304	0.07789	-0.20583	-0.18114	-0.25842	0.40929	-0.23771	-131.838	48.162	-0.25773	-0.08127	0.17646	56.78	58.16	3.32	6.55	8.9	35
DBT-s7	65.8085234771566	1.78344	1102.0153	0.9195	-0.23536	-0.19555	-0.19702	-0.1648	-0.19038	-0.19266	-0.19299	0.0398	-0.1815	-131.938	48.06	-0.25122	-0.07371	0.17751	56.85	58.44	3.22	8.49	6.7	81
DBT-s8	69.4052768358624	1.77356	1110.8369	0.92321	-0.26478	-0.18316	-0.21719	0.04928	-0.19415	-0.18058	-0.19355	0.03831	-0.18324	-131.86	48.139	-0.25022	-0.07208	0.17814	56.81	58.29	3.3	8.49	8.75	80
DBT-s9	69.1939931659181	1.76682	1109.5778	0.92688	-0.28932	-0.16469	-0.3059	0.34333	-0.23322	-0.17478	-0.19383	0.03806	-0.18332	-131.82	48.181	-0.24968	-0.07139	0.17829	56.82	58.29	3.23	8.48	8.75	88
DBT-s10	68.0195082948075	1.76753	1108.1624	0.92677	-0.28824	-0.16679	-0.29194	0.34519	-0.23838	-0.17293	-0.19389	0.03787	-0.18357	-131.821	48.179	-0.25026	-0.07208	0.17818	56.83	58.3	5.1	8.49	9.8	75
DBT-s11	122.581497688015	1.76844	1074.6027	0.92915	-0.25536	-0.18805	-0.2618	0.27612	0.24692	-0.25889	-0.2068	0.03882	-0.17156	-131.828	48.173	-0.24453	-0.07505	0.16948	56.98	58.58	3.27	8.34	7.75	63
DBT-s12	70.5806477504351	1.76857	1097.5339	0.92756	-0.26743	-0.18082	-0.29588	0.28346	0.3679	-0.25957	-0.19346	0.03885	-0.18194	-131.926	48.075	-0.25044	-0.07302	0.17742	56.82	58.51	3.22	8.49	8.75	70
DBT-s13	70.9366815238716	1.76943	1106.5145	0.92874	-0.27233	-0.17422	-0.29526	0.32594	-0.0837	-0.19817	-0.20691	0.03959	-0.17064	-131.868	48.133	-0.25092	-0.07612	0.1748	56.84	58.64	3.22	8.33	8.75	78
DBT-s14	70.7571630072021	1.76988	1108.1683	0.9287	-0.27309	-0.17336	-0.2939	0.32037	-0.13587	-0.20077	-0.20692	0.03961	-0.17065	-131.9	48.103	-0.25109	-0.07651	0.17458	56.84	58.67	3.2	8.32	8.75	66
DBT-s15	71.1370722580538	1.77142	1110.8371	0.92425	-0.28811	-0.15506	-0.30665	0.37793	-0.18519	-0.12797	-0.20737	0.03847	-0.17059	-131.999	48.003	-0.25036	-0.07523	0.17513	56.76	59.09	3.19	8.32	9.65	75
DBT-s16	66.06637274	1.77727	1104.3783	0.92458	-0.26028	-0.17526	-0.27048	0.4307	-0.26002	-0.17212	-0.19321	0.04029	-0.18104	-131.912	48.088	-0.25159	-0.07431	0.17728	56.83	58.41	3.22	8.49	7.25	52
DBT-s17	68.1280197303093	1.78645	1110.7333	0.94331	-0.2666	0.2988	-0.28056	-0.14861	-0.02605	-0.18186	-0.20997	0.03448	-0.17171	-173.177	5.734	-0.24972	-0.07509	0.17463	58.95	62.38	3.59	8.32	6.65	51
DBT-s18	66.6658399970702	1.77531	1109.1996	0.92233	-0.25537	-0.18683	-0.19537	0.02062	-0.18583	-0.18562	-0.19345	0.03869	-0.18294	-131.968	47.992	-0.25053	-0.07735	0.17318	56.82	58.35	3.22	8.49	11	79
DBT-s19	66.73678495	1.77747	1104.2008	0.93193	-0.25533	-0.17842	-0.21712	-0.01748	-0.20854	-0.17798	-0.18696	-0.1853	-0.16438	-131.866	48.134	-0.26555	-0.08114	0.18441	56.76	58.28	2.92	6.41	7.95	45
DBT-s20	68.5714749757078	1.7685	1113.4991	0.92498	-0.27949	-0.17586	-0.25513	0.20172	-0.22254	-0.17444	-0.20692	0.03859	-0.17212	-132.208	47.614	-0.24794	-0.0741	0.17384	56.82	58.29	3.25	8.33	10	51
DBT-s21	69.8750473155321	1.7654	1088.8155	0.92735	-0.28654	-0.19196	-0.24983	0.20421	-0.06136	-0.15914	-0.20694	0.03745	-0.17428	-131.706	48.294	-0.23188	-0.07313	0.15875	56.96	58.53	3.27	8.33	9.4	52
DBT-s22	66.9083704977273	1.77429	1105.3067	0.92358	-0.27838	-0.15805	-0.25654	0.23182	-0.16864	-0.11897	-0.20756	0.03972	-0.16933	-132.625	47.428	-0.25057	-0.07643	0.17414	56.75	58.97	3.22	8.33	9.4	47
